# Supplementary material for: Tri-Layer Composite Nanofiber Wound Dressing Incorporating Glucantime and Silver Nanoparticles for Cutaneous Leishmaniasis Management
Source: J Funct Biomater. 2026 Jan 15;17(1):41. doi: 10.3390/jfb17010041 (PMC12842257; doi:10.3390/jfb17010041)
Supplement: Supplementary file 1 [file jfb-17-00041-s001.zip]

Archive with 1 entries (1 files):
- jfb-4034977-supplementary.pdf
